# Supplementary material for: Geohazard assessment of Mexico City’s Metro system derived from SAR interferometry observations
Source: Sci Rep. 2024 Mar 12;14:6035. doi: 10.1038/s41598-024-53525-y (PMC10933379; doi:10.1038/s41598-024-53525-y)
Supplement: Supplementary file 1 — Supplementary Information 1. [file 41598_2024_53525_MOESM1_ESM.zip]

Archive with 13 entries (12 files):
- supp_data/
- supp_data/S4_elevated_gradients.kmz
- __MACOSX/supp_data/._S4_elevated_gradients.kmz
- supp_data/S1_Date_SAR_scenes_ascending.txt
- __MACOSX/supp_data/._S1_Date_SAR_scenes_ascending.txt
- supp_data/S3_street_level_gradients.kmz
- __MACOSX/supp_data/._S3_street_level_gradients.kmz
- supp_data/S5_Santa_catarina_CKS1.txt
- __MACOSX/supp_data/._S5_Santa_catarina_CKS1.txt
- supp_data/S6_Santa_catarina_CKS2.txt
- __MACOSX/supp_data/._S6_Santa_catarina_CKS2.txt
- supp_data/S2_Date_SAR_scenes_descending.txt
- __MACOSX/supp_data/._S2_Date_SAR_scenes_descending.txt
