# Supplementary material for: Geohazard assessment of Mexico City’s Metro system derived from SAR interferometry observations
Source: Sci Rep. 2024 Mar 12;14:6035. doi: 10.1038/s41598-024-53525-y (PMC10933379; doi:10.1038/s41598-024-53525-y)
Supplement: Supplementary file 1 — Supplementary Information 1. [file 41598_2024_53525_MOESM1_ESM.zip › supp_data/S1_Date_SAR_scenes_ascending.txt]

Date_SAR_scenes_ascending (yyyymmdd)
20141023
20141104
20141116
20141128
20141210
20141222
20150103
20150115
20150127
20150208
20150304
20150316
20150328
20150409
20150421
20150503
20150515
20150527
20150608
20150620
20150702
20150726
20150807
20150819
20150831
20150912
20150924
20151006
20151018
20151111
20151123
20151229
20160110
20160203
20160215
20160227
20160310
20160322
20160415
20160427
20160509
20160521
20160602
20160720
20160813
20160906
20160918
20160930
20161012
20161024
20161105
20161117
20161129
20161211
20161223
20170104
20170116
20170128
20170221
20170305
20170317
20170410
20170422
20170528
20170609
20170703
20170715
20170808
20170925
20171001
20171013
20171025
20171106
20171112
20171118
20171124
20171130
20171206
20171212
20171224
20171230
20180105
20180111
20180117
20180123
20180129
20180204
20180210
20180222
20180306
20180312
20180324
20180330
20180411
20180417
20180423
20180429
20180505
20180511
20180517
20180529
20180604
20180610
20180616
20180622
20180704
20180710
20180716
20180722
20180728
20180803
20180809
20180815
20180821
20180827
20180902
20180908
20180914
20180920
20180926
20181002
20181008
20181014
20181020
20181026
20181101
20181107
20181113
20181119
20181125
20181201
20181207
20181219
20181225
20181231
20190106
20190112
20190118
20190124
20190205
20190211
20190217
20190223
20190301
20190307
20190313
20190319
20190325
20190331
20190406
20190412
20190424
20190430
20190506
20190512
20190518
20190524
20190530
20190605
20190611
20190617
20190623
20190705
20190711
20190717
20190723
20190729
20190804
20190810
20190816
20190822
20190828
20190903
20190909
20190915
20190921
20190927
20191003
20191009
20191015
20191021
20191027
20191102
20191108
20191114
20191120
20191126
20191202
20191208
20191214
20191220
20191226
20200101
20200107
20200113
20200119
20200125
20200131
20200206
20200212
20200218
20200224
20200301
20200307
20200313
20200319
20200325
20200331
20200406
20200412
20200418
20200424
20200430
20200506
20200512
20200518
20200524
20200530
20200605
20200611
20200617
20200623
20200629
20200705
20200711
20200717
20200723
20200729
20200804
20200810
20200816
20200822
20200828
20200903
20200909
20200915
20200921
20200927
20201003
20201009
20201015
