# Supplementary material for: Geohazard assessment of Mexico City’s Metro system derived from SAR interferometry observations
Source: Sci Rep. 2024 Mar 12;14:6035. doi: 10.1038/s41598-024-53525-y (PMC10933379; doi:10.1038/s41598-024-53525-y)
Supplement: Supplementary file 1 — Supplementary Information 1. [file 41598_2024_53525_MOESM1_ESM.zip › supp_data/S6_Santa_catarina_CKS2.txt]

https://drive.google.com/file/d/1-5hlUQjU-xE96CtbP0jNQDfFZeDK0yL_/view?usp=sharing
