# Supplementary material for: Geohazard assessment of Mexico City’s Metro system derived from SAR interferometry observations
Source: Sci Rep. 2024 Mar 12;14:6035. doi: 10.1038/s41598-024-53525-y (PMC10933379; doi:10.1038/s41598-024-53525-y)
Supplement: Supplementary file 1 — Supplementary Information 1. [file 41598_2024_53525_MOESM1_ESM.zip › supp_data/S2_Date_SAR_scenes_descending.txt]

Date_SAR_scenes_descending (yyyymmdd)
20141003
20141015
20141027
20141108
20141202
20141214
20141226
20150107
20150119
20150131
20150212
20150224
20150308
20150320
20150401
20150413
20150425
20150507
20150531
20150612
20150624
20150706
20150718
20150730
20150811
20150823
20150904
20150916
20150928
20151010
20151022
20151103
20151115
20151127
20151209
20151221
20160114
20160126
20160207
20160219
20160302
20160314
20160326
20160407
20160419
20160501
20160513
20160525
20160606
20160630
20160712
20160724
20160805
20160817
20160829
20160910
20160922
20160928
20161004
20161010
20161016
20161022
20161028
20161103
20161109
20161115
20161127
20161203
20161209
20161215
20161221
20161227
20170102
20170108
20170114
20170120
20170126
20170201
20170207
20170213
20170219
20170225
20170303
20170309
20170315
20170321
20170327
20170402
20170408
20170414
20170420
20170426
20170502
20170508
20170514
20170520
20170526
20170601
20170607
20170613
20170619
20170625
20170701
20170707
20170713
20170719
20170725
20170731
20170806
20170812
20170818
20170824
20170830
20170905
20170911
20170917
20170923
20170929
20171005
20171011
20171017
20171023
20171029
20171104
20171110
20171116
20171122
20171128
20171204
20171210
20171216
20171222
20171228
20180103
20180109
20180115
20180121
20180127
20180202
20180214
20180220
20180226
20180304
20180310
20180316
20180328
20180403
20180409
20180415
20180421
20180427
20180503
20180509
20180515
20180521
20180602
20180614
20180620
20180626
20180702
20180708
20180714
20180720
20180726
20180801
20180807
20180813
20180819
20180825
20180831
20180906
20180912
20180918
20180924
20180930
20181006
20181012
20181018
20181024
20181030
20181105
20181111
20181117
20181123
20181129
20181205
20181211
20181217
20181223
20181229
20190104
20190110
20190116
20190122
20190128
20190203
20190209
20190215
20190221
20190227
20190305
20190311
20190317
20190323
20190329
20190404
20190410
20190416
20190422
20190428
20190504
20190516
20190522
20190528
20190609
20190615
20190621
20190627
20190703
20190709
20190715
20190721
20190727
20190802
20190808
20190814
20190820
20190826
20190901
20190907
20190913
20190919
20190925
20191001
20191007
20191013
20191019
20191025
20191031
20191106
20191112
20191118
20191124
20191130
20191206
20191212
20191218
20191224
20191230
20200105
20200111
20200117
20200123
20200129
20200204
20200210
20200216
20200222
20200228
20200305
20200311
20200317
20200323
20200329
20200404
20200410
20200416
20200422
20200428
20200504
20200510
20200516
20200522
20200528
20200603
20200609
20200615
20200621
20200627
20200703
20200709
20200715
20200721
20200727
20200802
20200808
20200814
20200820
20200826
20200901
20200907
20200913
20200919
20200925
20201001
20201007
20201013
